# Supplementary material for: Maternal antibody and the maintenance of a lyssavirus in populations of seasonally breeding African bats
Source: PLoS One. 2018 Jun 12;13(6):e0198563. doi: 10.1371/journal.pone.0198563 (PMC5997331; doi:10.1371/journal.pone.0198563)
Supplement: S1 Dataset — (ZIP) [file pone.0198563.s002.zip]

Archive with 10 entries (8 files):
- S1_Dataset/
- S1_Dataset/Code_A.R
- S1_Dataset/Code_B/
- S1_Dataset/Code_B/lbvseirNoSeasFreqTwoParsMeasureBinom.c
- S1_Dataset/Code_B/lbvseirNoSeasFreqTwoParsMeasureBinom.dll
- S1_Dataset/Code_B/lbvseirNoSeasFreqTwoParsMeasureBinom.txt
- S1_Dataset/Table_A.xlsx
- S1_Dataset/Table_B.xlsx
- S1_Dataset/Table_C.xlsx
- S1_Dataset/Table_E.xlsx
