# Supplementary material for: Maternal antibody and the maintenance of a lyssavirus in populations of seasonally breeding African bats
Source: PLoS One. 2018 Jun 12;13(6):e0198563. doi: 10.1371/journal.pone.0198563 (PMC5997331; doi:10.1371/journal.pone.0198563)
Supplement: S1 Dataset — (ZIP) [file pone.0198563.s002.zip › S1_Dataset/Table_A.xlsx]

## Sheet: Sheet1
Year	2009				2010				2011
Sex	SM	SI	Juv	Neo	SM	SI	Juv	Neo	SM	SI	Juv	Neo
F	3	3	-	-	29	3	4	9	-	-	-	8
M	16	1	2	-	12	3	2	4	-	-	-	3
u	-	-	-	-	-	-	-	-	-	-	-	13
