# Supplementary material for: Maternal antibody and the maintenance of a lyssavirus in populations of seasonally breeding African bats
Source: PLoS One. 2018 Jun 12;13(6):e0198563. doi: 10.1371/journal.pone.0198563 (PMC5997331; doi:10.1371/journal.pone.0198563)
Supplement: S1 Dataset — (ZIP) [file pone.0198563.s002.zip › S1_Dataset/Table_B.xlsx]

## Sheet: Sheet1
time	Susceptible juveniles	Recovered juveniles	Susceptible adults	Recovered adults
1	2	1	34	20
366	21	1	70	40
425	15	2	46	38
456	11	3	12	8
670	31	1	50	31
731	12	2	57	33
790	48	5	73	50
821	24	4	17	4
912	13	6	24	20
1035	53	11	30	9
1096	15	1	49	47
1155	40	0	54	29
