# Supplementary material for: Maternal antibody and the maintenance of a lyssavirus in populations of seasonally breeding African bats
Source: PLoS One. 2018 Jun 12;13(6):e0198563. doi: 10.1371/journal.pone.0198563 (PMC5997331; doi:10.1371/journal.pone.0198563)
Supplement: S1 Dataset — (ZIP) [file pone.0198563.s002.zip › S1_Dataset/Table_C.xlsx]

## Sheet: Sheet1
ID	Cohort	Collar	Age	Sex	Time	Reciprocal Titer	Log(Reciprocal titer)
1	1	A197	A	M	2009-01-07	11.31	3.49953
1	1	A197	A	M	2009-01-11	11.31	3.49953
1	1	A197	A	M	2010-01-01	11.31	3.49953
1	1	A197	A	M	2010-01-03	11.31	3.49953
1	1	A197	A	M	2010-01-05	11.31	3.49953
1	1	A197	A	M	2010-01-07	11.31	3.49953
1	1	A197	A	M	2010-01-09	11.31	3.49953
1	1	A197	A	M	2010-01-11	11.31	3.49953
1	1	A197	A	M	2011-01-07	11.31	3.49953
2	1	A190	A	M	2009-01-07	32	5
2	1	A190	A	M	2009-01-11	11.31	3.49953
2	1	A190	A	M	2010-01-01	11.31	3.49953
2	1	A190	A	M	2010-01-03	32	5
2	1	A190	A	M	2010-01-05	16	4
2	1	A190	A	M	2010-01-07	NA	NA
2	1	A190	A	M	2010-01-09	NA	NA
2	1	A191	A	M	2010-01-11	11.31	3.49953
2	1	A192	A	M	2011-01-07	NA	NA
3	1	A193	A	M	2009-01-07	11.31	3.49953
3	1	A193	A	M	2009-01-11	22.63	4.50016
3	1	A193	A	M	2010-01-01	11.31	3.49953
3	1	A193	A	M	2010-01-03	16	4
3	1	A193	A	M	2010-01-05	16	4
3	1	A193	A	M	2010-01-07	32	5
3	1	A193	A	M	2010-01-09	16	4
3	1	A193	A	M	2010-01-11	11.31	3.49953
3	1	A193	A	M	2011-01-07	11.31	3.49953
4	1	A189	A	M	2009-01-07	NA	NA
4	1	A189	A	M	2009-01-11	11.31	3.49953
4	1	A189	A	M	2010-01-01	11.31	3.49953
4	1	A189	A	M	2010-01-03	NA	NA
4	1	A189	A	M	2010-01-05	NA	NA
4	1	A189	A	M	2010-01-07	11.31	3.49953
4	1	A189	A	M	2010-01-09	11.31	3.49953
4	1	A189	A	M	2010-01-11	11.31	3.49953
4	1	A189	A	M	2011-01-07	16	4
5	1	A195	A	M	2009-01-07	11.31	3.49953
5	1	A195	A	M	2009-01-11	11.31	3.49953
5	1	A195	A	M	2010-01-01	11.31	3.49953
5	1	A195	A	M	2010-01-03	11.31	3.49953
5	1	A195	A	M	2010-01-05	11.31	3.49953
5	1	A195	A	M	2010-01-07	11.31	3.49953
5	1	A195	A	M	2010-01-09	11.31	3.49953
5	1	A195	A	M	2010-01-11	11.31	3.49953
5	1	A195	A	M	2010-01-07	11.31	3.49953
6	1	NA	A	M	2009-01-07	NA	NA
6	1	NA	A	M	2009-01-11	NA	NA
6	1	NA	A	M	2010-01-01	NA	NA
6	1	NA	A	M	2010-01-03	NA	NA
6	1	NA	A	M	2010-01-05	NA	NA
6	1	NA	A	M	2010-01-07	NA	NA
6	1	NA	A	M	2010-01-09	NA	NA
6	1	NA	A	M	2010-01-11	NA	NA
6	1	NA	A	M	2010-01-07	NA	NA
7	1	A196	SI	M	2009-01-07	11.31	3.49953
7	1	A196	SI	M	2009-01-11	16	4
7	1	A196	SI	M	2010-01-01	32	5
7	1	A196	SI	M	2010-01-03	NA	NA
7	1	A196	SI	M	2010-01-05	45.25	5.49985
7	1	A196	SI	M	2010-01-07	45.25	5.49985
7	1	A196	SI	M	2010-01-09	22.63	4.50016
7	1	A196	SI	M	2010-01-11	11.31	3.49953
7	1	A196	SI	M	2011-01-07	11.31	3.49953
8	1	A192	A	M	2009-01-07	11.31	3.49953
8	1	A192	A	M	2009-01-11	11.31	3.49953
8	1	A192	A	M	2010-01-01	11.31	3.49953
8	1	A192	A	M	2010-01-03	11.31	3.49953
8	1	A192	A	M	2010-01-05	11.31	3.49953
8	1	A192	A	M	2010-01-07	11.31	3.49953
8	1	A192	A	M	2010-01-09	11.31	3.49953
8	1	A192	A	M	2010-01-11	11.31	3.49953
8	1	A192	A	M	2011-01-07	11.31	3.49953
9	1	NA	A	M	2009-01-07	NA	NA
9	1	NA	A	M	2009-01-11	NA	NA
9	1	NA	A	M	2010-01-01	NA	NA
9	1	NA	A	M	2010-01-03	NA	NA
9	1	NA	A	M	2010-01-05	NA	NA
9	1	NA	A	M	2010-01-07	NA	NA
9	1	NA	A	M	2010-01-09	NA	NA
9	1	NA	A	M	2010-01-11	NA	NA
9	1	NA	A	M	2011-01-07	NA	NA
10	1	A191	A	M	2009-01-07	90.51	6.5
10	1	A191	A	M	2009-01-11	90.51	6.5
10	1	A191	A	M	2010-01-01	NA	NA
10	1	A191	A	M	2010-01-03	NA	NA
10	1	A191	A	M	2010-01-05	NA	NA
10	1	A191	A	M	2010-01-07	NA	NA
10	1	A191	A	M	2010-01-09	NA	NA
10	1	A191	A	M	2010-01-11	11.31	3.49953
10	1	A191	A	M	2011-01-07	11.31	3.49953
11	1	A198	A	M	2009-01-07	16	4
11	1	A198	A	M	2009-01-11	11.31	3.49953
11	1	A198	A	M	2010-01-01	11.31	3.49953
11	1	A198	A	M	2010-01-03	NA	NA
11	1	A198	A	M	2010-01-05	NA	NA
11	1	A198	A	M	2010-01-07	NA	NA
11	1	A198	A	M	2010-01-09	NA	NA
11	1	A198	A	M	2010-01-11		NA
11	1	A198	A	M	2011-01-07		NA
12	1	NA	A	M	2009-01-07	11.31	3.49953
12	1	NA	A	M	2009-01-11	NA	NA
12	1	NA	A	M	2010-01-01	NA	NA
12	1	NA	A	M	2010-01-03	NA	NA
12	1	NA	A	M	2010-01-05	NA	NA
12	1	NA	A	M	2010-01-07	NA	NA
12	1	NA	A	M	2010-01-09	NA	NA
12	1	NA	A	M	2010-01-11	NA	NA
12	1	NA	A	M	2011-01-07	NA	NA
13	2	A101	JUV	M	2009-01-07	NA	NA
13	2	A101	JUV	M	2009-01-11	11.31	3.49953
13	2	A101	JUV	M	2010-01-01	11.31	3.49953
13	2	A101	JUV	M	2010-01-03	11.31	3.49953
13	2	A101	JUV	M	2010-01-05	11.31	3.49953
13	2	A101	JUV	M	2010-01-07	11.31	3.49953
13	2	A101	JUV	M	2010-01-09	11.31	3.49953
13	2	A101	JUV	M	2010-01-11	11.31	3.49953
13	2	A101	JUV	M	2011-01-07	11.31	3.49953
14	2	A102	A	F	2009-01-07	NA	NA
14	2	A102	A	F	2009-01-11	256	8
14	2	A102	A	F	2010-01-01	256	8
14	2	A102	A	F	2010-01-03	181	7.49985
14	2	A102	A	F	2010-01-05	NA	NA
14	2	A102	A	F	2010-01-07	NA	NA
14	2	A102	A	F	2010-01-09	256	8
14	2	A102	A	F	2010-01-11	181.02	7.5
14	2	A102	A	F	2011-01-07	64	6
15	2	A092/A103	A	M	2009-01-07	NA	NA
15	2	A092/A103	A	M	2009-01-11	64	6
15	2	A092/A103	A	M	2010-01-01	64	6
15	2	A092/A103	A	M	2010-01-03	64	6
15	2	A092/A103	A	M	2010-01-05	32	5
15	2	A092/A103	A	M	2010-01-07	16	4
15	2	A092/A103	A	M	2010-01-09	22.63	4.50016
15	2	A092/A103	A	M	2010-01-11	16	4
15	2	A092/A103	A	M	2011-01-07	11.31	3.49953
16	2	A104	SI	F	2009-01-07	NA	NA
16	2	A104	SI	F	2009-01-11	11.31	3.49953
16	2	A104	SI	F	2010-01-01	NA	NA
16	2	A104	SI	F	2010-01-03	NA	NA
16	2	A104	SI	F	2010-01-05	NA	NA
16	2	A104	SI	F	2010-01-07	NA	NA
16	2	A104	SI	F	2010-01-09	NA	NA
16	2	A104	SI	F	2010-01-11	NA	NA
16	2	A104	SI	F	2011-01-07	NA	NA
17	2	A105	A	M	2009-01-07	NA	NA
17	2	A105	A	M	2009-01-11	16	4
17	2	A105	A	M	2010-01-01	45.25	5.49985
17	2	A105	A	M	2010-01-03	NA	NA
17	2	A105	A	M	2010-01-05	45.25	5.49985
17	2	A105	A	M	2010-01-07	32	5
17	2	A105	A	M	2010-01-09	45.25	5.49985
17	2	A105	A	M	2010-01-11	11.31	3.49953
17	2	A105	A	M	2011-01-07	11.31	3.49953
18	2	A106	A	F	2009-01-07	NA	NA
18	2	A106	A	F	2009-01-11	11.31	3.49953
18	2	A106	A	F	2010-01-01	11.31	3.49953
18	2	A106	A	F	2010-01-03	11.31	3.49953
18	2	A106	A	F	2010-01-05	11.31	3.49953
18	2	A106	A	F	2010-01-07	11.31	3.49953
18	2	A106	A	F	2010-01-09	11.31	3.49953
18	2	A106	A	F	2010-01-11	11.31	3.49953
18	2	A106	A	F	2011-01-07	11.31	3.49953
19	2	A107/A090	A	M	2009-01-07	NA	NA
19	2	A107/A090	A	M	2009-01-11	22.63	4.50016
19	2	A107/A090	A	M	2010-01-01	16	4
19	2	A107/A090	A	M	2010-01-03	11.31	3.49953
19	2	A107/A090	A	M	2010-01-05	NA	NA
19	2	A107/A090	A	M	2010-01-07	64	6
19	2	A107/A090	A	M	2010-01-09	NA	NA
19	2	A107/A090	A	M	2010-01-11	11.31	3.49953
19	2	A107/A090	A	M	2011-01-07	11.31	3.49953
20	2	A108	SI	F	2009-01-07	NA	NA
20	2	A108	SI	F	2009-01-11	16	4
20	2	A108	SI	F	2010-01-01	32	5
20	2	A108	SI	F	2010-01-03	45.25	5.49985
20	2	A108	SI	F	2010-01-05	22.63	4.50016
20	2	A108	SI	F	2010-01-07	64	6
20	2	A108	SI	F	2010-01-09	22.63	4.50016
20	2	A108	SI	F	2010-01-11	NA	NA
20	2	A108	SI	F	2011-01-07	NA	NA
21	2	A109	SI	F	2009-01-07	NA	NA
21	2	A109	SI	F	2009-01-11	16	4
21	2	A109	SI	F	2010-01-01	NA	NA
21	2	A109	SI	F	2010-01-03	45.25	5.49985
21	2	A109	SI	F	2010-01-05	32	5
21	2	A109	SI	F	2010-01-07	22.63	4.50016
21	2	A109	SI	F	2010-01-09	11.31	3.49953
21	2	A109	SI	F	2010-01-11	11.31	3.49953
21	2	A109	SI	F	2011-01-07	NA	NA
22	2	A110	A	M	2009-01-07	NA	NA
22	2	A110	A	M	2009-01-11	64	6
22	2	A110	A	M	2010-01-01	NA	NA
22	2	A110	A	M	2010-01-03	32	5
22	2	A110	A	M	2010-01-05	32	5
22	2	A110	A	M	2010-01-07	181	7.49985
22	2	A110	A	M	2010-01-09	64	6
22	2	A110	A	M	2010-01-11	45.25	5.49985
22	2	A110	A	M	2011-01-07	64	6
23	2	A111	A	F	2009-01-07	NA	NA
23	2	A111	A	F	2009-01-11	32	5
23	2	A111	A	F	2010-01-01	32	5
23	2	A111	A	F	2010-01-03	45.25	5.49985
23	2	A111	A	F	2010-01-05	32	5
23	2	A111	A	F	2010-01-07	32	5
23	2	A111	A	F	2010-01-09	64	6
23	2	A111	A	F	2010-01-11	22.63	4.50016
23	2	A111	A	F	2011-01-07	16	4
24	2	A112	JUV	M	2009-01-07	NA	NA
24	2	A112	JUV	M	2009-01-11	32	5
24	2	A112	JUV	M	2010-01-01	11.31	3.49953
24	2	A112	JUV	M	2010-01-03	11.31	3.49953
24	2	A112	JUV	M	2010-01-05	11.31	3.49953
24	2	A112	JUV	M	2010-01-07	11.31	3.49953
24	2	A112	JUV	M	2010-01-09	NA	NA
24	2	A112	JUV	M	2010-01-11	11.31	3.49953
24	2	A112	JUV	M	2011-01-07	11.31	3.49953
25	2	A113	A	M	2009-01-07	NA	NA
25	2	A113	A	M	2009-01-11	11.31	3.49953
25	2	A113	A	M	2010-01-01	11.31	3.49953
25	2	A113	A	M	2010-01-03	11.31	3.49953
25	2	A113	A	M	2010-01-05	11.31	3.49953
25	2	A113	A	M	2010-01-07	NA	NA
25	2	A113	A	M	2010-01-09	11.31	3.49953
25	2	A113	A	M	2010-01-11	16	4
25	2	A113	A	M	2011-01-07	11.31	3.49953
26	3	A114	A	M	2009-01-07	NA	NA
26	3	A114	A	M	2009-01-11	NA	NA
26	3	A114	A	M	2010-01-01	32	5
26	3	A114	A	M	2010-01-03	11.31	3.49953
26	3	A114	A	M	2010-01-05	11.31	3.49953
26	3	A114	A	M	2010-01-07	NA	NA
26	3	A114	A	M	2010-01-09	11.31	3.49953
26	3	A114	A	M	2010-01-11	16	4
26	3	A114	A	M	2011-01-07	NA	NA
27	3	A115	JUV	M	2009-01-07	NA	NA
27	3	A115	JUV	M	2009-01-11	NA	NA
27	3	A115	JUV	M	2010-01-01	11.31	3.49953
27	3	A115	JUV	M	2010-01-03	11.31	3.49953
27	3	A115	JUV	M	2010-01-05	11.31	3.49953
27	3	A115	JUV	M	2010-01-07	11.31	3.49953
27	3	A115	JUV	M	2010-01-09	11.31	3.49953
27	3	A115	JUV	M	2010-01-11	11.31	3.49953
27	3	A115	JUV	M	2011-01-07	11.31	3.49953
28	3	A117	A	M	2009-01-07	NA	NA
28	3	A117	A	M	2009-01-11	NA	NA
28	3	A117	A	M	2010-01-01	11.31	3.49953
28	3	A117	A	M	2010-01-03	11.31	3.49953
28	3	A117	A	M	2010-01-05	11.31	3.49953
28	3	A117	A	M	2010-01-07	NA	NA
28	3	A117	A	M	2010-01-09	NA	NA
28	3	A117	A	M	2010-01-11	NA	NA
28	3	A117	A	M	2011-01-07	NA	NA
29	3	A118	A	M	2009-01-07	NA	NA
29	3	A118	A	M	2009-01-11	NA	NA
29	3	A118	A	M	2010-01-01	22.63	4.50016
29	3	A118	A	M	2010-01-03	90.51	6.5
29	3	A118	A	M	2010-01-05	64	6
29	3	A118	A	M	2010-01-07	90.51	6.5
29	3	A118	A	M	2010-01-09	64	6
29	3	A118	A	M	2010-01-11	64	6
29	3	A118	A	M	2011-01-07	90.51	6.5
30	3	A119	A	M	2009-01-07	NA	NA
30	3	A119	A	M	2009-01-11	NA	NA
30	3	A119	A	M	2010-01-01	32	5
30	3	A119	A	M	2010-01-03	22.63	4.50016
30	3	A119	A	M	2010-01-05	16	4
30	3	A119	A	M	2010-01-07	22.63	4.50016
30	3	A119	A	M	2010-01-09	32	5
30	3	A119	A	M	2010-01-11	16	4
30	3	A119	A	M	2011-01-07	45.25	5.49985
31	3	A120	A	F	2009-01-07	NA	NA
31	3	A120	A	F	2009-01-11	NA	NA
31	3	A120	A	F	2010-01-01	362.04	8.5
31	3	A120	A	F	2010-01-03	724.08	9.5
31	3	A120	A	F	2010-01-05	128	7
31	3	A120	A	F	2010-01-07	512	9
31	3	A120	A	F	2010-01-09	256	8
31	3	A120	A	F	2010-01-11	64	6
31	3	A120	A	F	2011-01-07	64	6
32	3	A121	A	M	2009-01-07	NA	NA
32	3	A121	A	M	2009-01-11	NA	NA
32	3	A121	A	M	2010-01-01	90.51	6.5
32	3	A121	A	M	2010-01-03	16	4
32	3	A121	A	M	2010-01-05	32	5
32	3	A121	A	M	2010-01-07	32	5
32	3	A121	A	M	2010-01-09	45.25	5.49985
32	3	A121	A	M	2010-01-11	16	4
32	3	A121	A	M	2011-01-07	22.63	4.50016
33	3	A122	SI	M	2009-01-07	NA	NA
33	3	A122	SI	M	2009-01-11	NA	NA
33	3	A122	SI	M	2010-01-01	90.51	6.5
33	3	A122	SI	M	2010-01-03	362.04	8.5
33	3	A122	SI	M	2010-01-05	256	8
33	3	A122	SI	M	2010-01-07	181.02	7.5
33	3	A122	SI	M	2010-01-11	128	7
33	3	A122	SI	M	2011-01-07	32	5
34	3	A122	SI	M	2010-01-09	90.51	6.5
34	3	A123	A	M	2009-01-07	NA	NA
34	3	A123	A	M	2009-01-11	NA	NA
34	3	A123	A	M	2010-01-01	256	8
34	3	A123	A	M	2010-01-03	90.51	6.5
34	3	A123	A	M	2010-01-05	64	6
34	3	A123	A	M	2010-01-07	256	8
34	3	A123	A	M	2010-01-09	22.65	4.50144
34	3	A123	A	M	2010-01-11	22.63	4.50016
34	3	A123	A	M	2011-01-07	90.51	6.5
35	3	A124	A	M	2009-01-07	NA	NA
35	3	A124	A	M	2009-01-11	NA	NA
35	3	A124	A	M	2010-01-01	16	4
35	3	A124	A	M	2010-01-03	16	4
35	3	A124	A	M	2010-01-05	64	6
35	3	A124	A	M	2010-01-07	128	7
35	3	A124	A	M	2010-01-09	64	6
35	3	A124	A	M	2010-01-11	11.31	3.49953
35	3	A124	A	M	2011-01-07	32	5
36	3	A125/A096/A095	A	F	2009-01-07	NA	NA
36	3	A125/A096/A095	A	F	2009-01-11	NA	NA
36	3	A125/A096/A095	A	F	2010-01-01	32	5
36	3	A125/A096/A095	A	F	2010-01-03	NA	NA
36	3	A125/A096/A095	A	F	2010-01-05	32	5
36	3	A125/A096/A095	A	F	2010-01-07	11.31	3.49953
36	3	A125/A096/A095	A	F	2010-01-09	22.63	4.50016
36	3	A125/A096/A095	A	F	2010-01-11	NA	NA
36	3	A125/A096/A095	A	F	2011-01-07	NA	NA
37	3	A126	SI	M	2009-01-07	NA	NA
37	3	A126	SI	M	2009-01-11	NA	NA
37	3	A126	SI	M	2010-01-01	16	4
37	3	A126	SI	M	2010-01-03	11.31	3.49953
37	3	A126	SI	M	2010-01-05	NA	NA
37	3	A126	SI	M	2010-01-07	NA	NA
37	3	A126	SI	M	2010-01-09	NA	NA
37	3	A126	SI	M	2010-01-11	11.31	3.49953
37	3	A126	SI	M	2011-01-07	16	4
38	3	A127	A	F	2009-01-07	NA	NA
38	3	A127	A	F	2009-01-11	NA	NA
38	3	A127	A	F	2010-01-01	11.31	3.49953
38	3	A127	A	F	2010-01-03	NA	NA
38	3	A127	A	F	2010-01-05	NA	NA
38	3	A127	A	F	2010-01-07	NA	NA
38	3	A127	A	F	2010-01-09	NA	NA
38	3	A127	A	F	2010-01-11	NA	NA
38	3	A127	A	F	2011-01-07	NA	NA
39	3	A128	A	M	2009-01-07	NA	NA
39	3	A128	A	M	2009-01-11	NA	NA
39	3	A128	A	M	2010-01-01	NA	NA
39	3	A128	A	M	2010-01-03	128	7
39	3	A128	A	M	2010-01-05	64	6
39	3	A128	A	M	2010-01-07	64	6
39	3	A128	A	M	2010-01-09	22.63	4.50016
39	3	A128	A	M	2010-01-11	11.31	3.49953
39	3	A128	A	M	2011-01-07	16	4
40	3	A129/A099	JUV	F	2009-01-07	NA	NA
40	3	A129/A099	JUV	F	2009-01-11	NA	NA
40	3	A129/A099	JUV	F	2010-01-01	64	6
40	3	A129/A099	JUV	F	2010-01-03	45.25	5.49985
40	3	A129/A099	JUV	F	2010-01-05	22.63	4.50016
40	3	A129/A099	JUV	F	2010-01-07	NA	NA
40	3	A129/A099	JUV	F	2010-01-09	11.31	3.49953
40	3	A129/A099	JUV	F	2010-01-11	11.31	3.49953
40	3	A129/A099	JUV	F	2011-01-07	11.31	3.49953
41	3	A130	JUV	M	2009-01-07	NA	NA
41	3	A130	JUV	M	2009-01-11	NA	NA
41	3	A130	JUV	M	2010-01-01	11.31	3.49953
41	3	A130	JUV	M	2010-01-03	16	4
41	3	A130	JUV	M	2010-01-05	11.31	3.49953
41	3	A130	JUV	M	2010-01-07	11.31	3.49953
41	3	A130	JUV	M	2010-01-09	32	5
41	3	A130	JUV	M	2010-01-11	11.31	3.49953
41	3	A130	JUV	M	2011-01-07	11.31	3.49953
42	3	A131	A	M	2009-01-07	NA	NA
42	3	A131	A	M	2009-01-11	NA	NA
42	3	A131	A	M	2010-01-01	2048	11
42	3	A131	A	M	2010-01-03	362.04	8.5
42	3	A131	A	M	2010-01-05	181.02	7.5
42	3	A131	A	M	2010-01-07	90.51	6.5
42	3	A131	A	M	2010-01-09	64	6
42	3	A131	A	M	2010-01-11	45.25	5.49985
42	3	A131	A	M	2011-01-07	NA	NA
43	3	A132	A	F	2009-01-07	NA	NA
43	3	A132	A	F	2009-01-11	NA	NA
43	3	A132	A	F	2010-01-01	11.31	3.49953
43	3	A132	A	F	2010-01-03	32	5
43	3	A132	A	F	2010-01-05	NA	NA
43	3	A132	A	F	2010-01-07	16	4
43	3	A132	A	F	2010-01-09	11.31	3.49953
43	3	A132	A	F	2010-01-11	11.31	3.49953
43	3	A132	A	F	2011-01-07		NA
44	3	A133	A	M	2009-01-07	NA	NA
44	3	A133	A	M	2009-01-11	NA	NA
44	3	A133	A	M	2010-01-01	22.63	4.50016
44	3	A133	A	M	2010-01-03	NA	NA
44	3	A133	A	M	2010-01-05	NA	NA
44	3	A133	A	M	2010-01-07	NA	NA
44	3	A133	A	M	2010-01-09	NA	NA
44	3	A133	A	M	2010-01-11	NA	NA
44	3	A133	A	M	2011-01-07	NA	NA
45	3	A134	SI	M	2009-01-07	NA	NA
45	3	A134	SI	M	2009-01-11	NA	NA
45	3	A134	SI	M	2010-01-01	11.31	3.49953
45	3	A134	SI	M	2010-01-03	11.31	3.49953
45	3	A134	SI	M	2010-01-05	NA	NA
45	3	A134	SI	M	2010-01-07	NA	NA
45	3	A134	SI	M	2010-01-09	32	5
45	3	A134	SI	M	2010-01-11	11.31	3.49953
45	3	A134	SI	M	2011-01-07	11.31	3.49953
46	3	A135	A	M	2009-01-07	NA	NA
46	3	A135	A	M	2009-01-11	NA	NA
46	3	A135	A	M	2010-01-01	45.25	5.49985
46	3	A135	A	M	2010-01-03	90.51	6.5
46	3	A135	A	M	2010-01-05	45.25	5.49985
46	3	A135	A	M	2010-01-07	128	7
46	3	A135	A	M	2010-01-09	64	6
46	3	A135	A	M	2010-01-11	45.25	5.49985
46	3	A135	A	M	2011-01-07	32	5
47	3	A136	A	M	2009-01-07	NA	NA
47	3	A136	A	M	2009-01-11	NA	NA
47	3	A136	A	M	2010-01-01	11.31	3.49953
47	3	A136	A	M	2010-01-03	11.31	3.49953
47	3	A136	A	M	2010-01-05	22.63	4.50016
47	3	A136	A	M	2010-01-07	NA	NA
47	3	A136	A	M	2010-01-09	11.31	3.49953
47	3	A136	A	M	2010-01-11	11.31	3.49953
47	3	A136	A	M	2011-01-07	NA	NA
48	3	A138	A	F	2009-01-07	NA	NA
48	3	A138	A	F	2009-01-11	NA	NA
48	3	A138	A	F	2010-01-01	256	8
48	3	A138	A	F	2010-01-03	NA	NA
48	3	A138	A	F	2010-01-05	NA	NA
48	3	A138	A	F	2010-01-07	NA	NA
48	3	A138	A	F	2010-01-09	NA	NA
48	3	A138	A	F	2010-01-11	NA	NA
48	3	A138	A	F	2011-01-07	NA	NA
49	3	A139	A	F	2009-01-07	NA	NA
49	3	A139	A	F	2009-01-11	NA	NA
49	3	A139	A	F	2010-01-01	11.31	3.49953
49	3	A139	A	F	2010-01-03	NA	NA
49	3	A139	A	F	2010-01-05	NA	NA
49	3	A139	A	F	2010-01-07	NA	NA
49	3	A139	A	F	2010-01-09	NA	NA
49	3	A139	A	F	2010-01-11	NA	NA
49	3	A139	A	F	2011-01-07	NA	NA
50	3	A140	A	F	2009-01-07	NA	NA
50	3	A140	A	F	2009-01-11	NA	NA
50	3	A140	A	F	2010-01-01	16	4
50	3	A140	A	F	2010-01-03	NA	NA
50	3	A140	A	F	2010-01-05	NA	NA
50	3	A140	A	F	2010-01-07	NA	NA
50	3	A140	A	F	2010-01-09	NA	NA
50	3	A140	A	F	2010-01-11	NA	NA
50	3	A140	A	F	2011-01-07	NA	NA
51	3	A141	A	F	2009-01-07	NA	NA
51	3	A141	A	F	2009-01-11	NA	NA
51	3	A141	A	F	2010-01-01	181.02	7.5
51	3	A141	A	F	2010-01-03	128	7
51	3	A141	A	F	2010-01-05	64	6
51	3	A141	A	F	2010-01-07	NA	NA
51	3	A141	A	F	2010-01-09	64	6
51	3	A141	A	F	2010-01-11	16	4
51	3	A141	A	F	2011-01-07	22.63	4.50016
52	3	A142	A	F	2009-01-07	NA	NA
52	3	A142	A	F	2009-01-11	NA	NA
52	3	A142	A	F	2010-01-01	90.51	6.5
52	3	A142	A	F	2010-01-03	45.25	5.49985
52	3	A142	A	F	2010-01-05	32	5
52	3	A142	A	F	2010-01-07	45.25	5.49985
52	3	A142	A	F	2010-01-09	16	4
52	3	A142	A	F	2010-01-11	11.31	3.49953
52	3	A142	A	F	2011-01-07	NA	NA
53	3	A143	A	F	2009-01-07	NA	NA
53	3	A143	A	F	2009-01-11	NA	NA
53	3	A143	A	F	2010-01-01	11.31	3.49953
53	3	A143	A	F	2010-01-03	11.31	3.49953
53	3	A143	A	F	2010-01-05	16	4
53	3	A143	A	F	2010-01-07	11.31	3.49953
53	3	A143	A	F	2010-01-09	11.31	3.49953
53	3	A143	A	F	2010-01-11	11.31	3.49953
53	3	A143	A	F	2011-01-07	NA	NA
54	3	A144	SI	F	2009-01-07	NA	NA
54	3	A144	SI	F	2009-01-11	NA	NA
54	3	A144	SI	F	2010-01-01	11.31	3.49953
54	3	A144	SI	F	2010-01-03	11.31	3.49953
54	3	A144	SI	F	2010-01-05	11.31	3.49953
54	3	A144	SI	F	2010-01-07	11.31	3.49953
54	3	A144	SI	F	2010-01-09	11.31	3.49953
54	3	A144	SI	F	2010-01-11	11.31	3.49953
54	3	A144	SI	F	2011-01-07	11.31	3.49953
55	3	A145	A	F	2009-01-07	NA	NA
55	3	A145	A	F	2009-01-11	NA	NA
55	3	A145	A	F	2010-01-01	45.25	5.49985
55	3	A145	A	F	2010-01-03	NA	NA
55	3	A145	A	F	2010-01-05	256	8
55	3	A145	A	F	2010-01-07	NA	NA
55	3	A145	A	F	2010-01-09	NA	NA
55	3	A145	A	F	2011-01-11	NA	NA
55	3	A145	A	F	2011-01-07	11.31	3.49953
56	3	A146	A	F	2009-01-07	NA	NA
56	3	A146	A	F	2009-01-11	NA	NA
56	3	A146	A	F	2010-01-01	362.04	8.5
56	3	A146	A	F	2010-01-03	256	8
56	3	A146	A	F	2010-01-05	NA	NA
56	3	A146	A	F	2010-01-07	362.04	8.5
56	3	A146	A	F	2010-01-09	724.08	9.5
56	3	A146	A	F	2010-01-11	64	6
56	3	A146	A	F	2011-01-07	180.02	7.49201
57	3	A147	A	F	2009-01-07	NA	NA
57	3	A147	A	F	2009-01-11	NA	NA
57	3	A147	A	F	2010-01-01	11.31	3.49953
57	3	A147	A	F	2010-01-03	11.31	3.49953
57	3	A147	A	F	2010-01-05	11.31	3.49953
57	3	A147	A	F	2010-01-07	11.31	3.49953
57	3	A147	A	F	2010-01-09	11.31	3.49953
57	3	A147	A	F	2010-01-11	11.31	3.49953
57	3	A147	A	F	2011-01-07	11.31	3.49953
58	3	A148	SI	F	2009-01-07	NA	NA
58	3	A148	SI	F	2009-01-11	NA	NA
58	3	A148	SI	F	2010-01-01	11.31	3.49953
58	3	A148	SI	F	2010-01-03	11.31	3.49953
58	3	A148	SI	F	2010-01-05	11.31	3.49953
58	3	A148	SI	F	2010-01-07	11.31	3.49953
58	3	A148	SI	F	2010-01-09	11.31	3.49953
58	3	A148	SI	F	2010-01-11	NA	NA
58	3	A148	SI	F	2011-01-07	11.31	3.49953
59	3	A149	A	F	2009-01-07	NA	NA
59	3	A149	A	F	2009-01-11	NA	NA
59	3	A149	A	F	2010-01-01	11.31	3.49953
59	3	A149	A	F	2010-01-03	11.31	3.49953
59	3	A149	A	F	2010-01-05	11.31	3.49953
59	3	A149	A	F	2010-01-07	11.31	3.49953
59	3	A149	A	F	2010-01-09	11.31	3.49953
59	3	A149	A	F	2010-01-11	11.31	3.49953
59	3	A149	A	F	2011-01-07	11.31	3.49953
60	3	A150	A	F	2009-01-07	NA	NA
60	3	A150	A	F	2009-01-11	NA	NA
60	3	A150	A	F	2010-01-01	362.04	8.5
60	3	A150	A	F	2010-01-03	181.02	7.5
60	3	A150	A	F	2010-01-05	64	6
60	3	A150	A	F	2010-01-07	181.02	7.5
60	3	A150	A	F	2010-01-09	256	8
60	3	A150	A	F	2010-01-11	64	6
60	3	A150	A	F	2011-01-07	NA	NA
61	3	A151	A	F	2009-01-07	NA	NA
61	3	A151	A	F	2009-01-11	NA	NA
61	3	A151	A	F	2010-01-01	45.25	5.49985
61	3	A151	A	F	2010-01-03	22.63	4.50016
61	3	A151	A	F	2010-01-05	45.25	5.49985
61	3	A151	A	F	2010-01-07	32	5
61	3	A151	A	F	2010-01-09	45.25	5.49985
61	3	A151	A	F	2010-01-11	16	4
61	3	A151	A	F	2011-01-07	45.25	5.49985
62	3	A152	JUV	F	2009-01-07	NA	NA
62	3	A152	JUV	F	2009-01-11	NA	NA
62	3	A152	JUV	F	2010-01-01	11.31	3.49953
62	3	A152	JUV	F	2010-01-03	11.31	3.49953
62	3	A152	JUV	F	2010-01-05	11.31	3.49953
62	3	A152	JUV	F	2010-01-07	NA	NA
62	3	A152	JUV	F	2010-01-09	11.31	3.49953
62	3	A152	JUV	F	2010-01-11	11.31	3.49953
62	3	A152	JUV	F	2011-01-07	11.31	3.49953
63	3	A153	A	F	2009-01-07	NA	NA
63	3	A153	A	F	2009-01-11	NA	NA
63	3	A153	A	F	2010-01-01	11.31	3.49953
63	3	A153	A	F	2010-01-03	11.31	3.49953
63	3	A153	A	F	2010-01-05	11.31	3.49953
63	3	A153	A	F	2010-01-07	11.31	3.49953
63	3	A153	A	F	2010-01-09	11.31	3.49953
63	3	A153	A	F	2010-01-11	11.31	3.49953
63	3	A153	A	F	2011-01-07	11.31	3.49953
64	3	A154/A188	A	F	2009-01-07	NA	NA
64	3	A154/A188	A	F	2009-01-11	NA	NA
64	3	A154/A188	A	F	2010-01-01	16	4
64	3	A154/A188	A	F	2010-01-03	11.31	3.49953
64	3	A154/A188	A	F	2010-01-05	11.31	3.49953
64	3	A154/A188	A	F	2010-01-07	11.31	3.49953
64	3	A154/A188	A	F	2010-01-09	11.31	3.49953
64	3	A154/A188	A	F	2010-01-11	11.31	3.49953
64	3	A154/A188	A	F	2011-01-07	NA	NA
65	3	A155	A	F	2009-01-07	NA	NA
65	3	A155	A	F	2009-01-11	NA	NA
65	3	A155	A	F	2010-01-01	NA	NA
65	3	A155	A	F	2010-01-03	256	8
65	3	A155	A	F	2010-01-05	90.51	6.5
65	3	A155	A	F	2010-01-07	90.51	6.5
65	3	A155	A	F	2010-01-09	64	6
65	3	A155	A	F	2010-01-11	90.51	6.5
65	3	A155	A	F	2011-01-07	128	7
66	3	A156	A	F	2009-01-07	NA	NA
66	3	A156	A	F	2009-01-11	NA	NA
66	3	A156	A	F	2010-01-01	256	8
66	3	A156	A	F	2010-01-03	32	5
66	3	A156	A	F	2010-01-05	45.25	5.49985
66	3	A156	A	F	2010-01-07	22.63	4.50016
66	3	A156	A	F	2010-01-09	22.63	4.50016
66	3	A156	A	F	2010-01-11	NA	NA
66	3	A156	A	F	2011-01-07	NA	NA
67	3	A157	A	F	2009-01-07	NA	NA
67	3	A157	A	F	2009-01-11	NA	NA
67	3	A157	A	F	2010-01-01	64	6
67	3	A157	A	F	2010-01-03	90.51	6.5
67	3	A157	A	F	2010-01-05	64	6
67	3	A157	A	F	2010-01-07	32	5
67	3	A157	A	F	2010-01-09	45.25	5.49985
67	3	A157	A	F	2010-01-11	45.25	5.49985
67	3	A157	A	F	2011-01-07	64	6
68	3	A158	A	F	2009-01-07	NA	NA
68	3	A158	A	F	2009-01-11	NA	NA
68	3	A158	A	F	2010-01-01	45.25	5.49985
68	3	A158	A	F	2010-01-03	64	6
68	3	A158	A	F	2010-01-05	45.25	5.49985
68	3	A158	A	F	2010-01-07	90.51	6.5
68	3	A158	A	F	2010-01-09	NA	NA
68	3	A158	A	F	2010-01-11	NA	NA
68	3	A158	A	F	2012-01-07	32	5
69	3	A159	A	F	2009-01-07	NA	NA
69	3	A159	A	F	2009-01-11	NA	NA
69	3	A159	A	F	2010-01-01	16	4
69	3	A159	A	F	2010-01-03	NA	NA
69	3	A159	A	F	2010-01-05	16	4
69	3	A159	A	F	2010-01-07	22.63	4.50016
69	3	A159	A	F	2010-01-09	16	4
69	3	A159	A	F	2010-01-11	11.31	3.49953
69	3	A159	A	F	2011-01-07	11.31	3.49953
70	3	A160	A	F	2009-01-07	NA	NA
70	3	A160	A	F	2009-01-11	NA	NA
70	3	A160	A	F	2010-01-01	11.31	3.49953
70	3	A160	A	F	2010-01-03	NA	NA
70	3	A160	A	F	2010-01-05	22.63	4.50016
70	3	A160	A	F	2010-01-07	NA	NA
70	3	A160	A	F	2010-01-09	32	5
70	3	A160	A	F	2010-01-11	16	4
70	3	A160	A	F	2010-01-07	32	5
71	3	A161/A098	JUV	F	2009-01-07	NA	NA
71	3	A161/A098	JUV	F	2009-01-11	NA	NA
71	3	A161/A098	JUV	F	2010-01-01	11.31	3.49953
71	3	A161/A098	JUV	F	2010-01-03	11.31	3.49953
71	3	A161/A098	JUV	F	2010-01-05	11.31	3.49953
71	3	A161/A098	JUV	F	2010-01-07	NA	NA
71	3	A161/A098	JUV	F	2010-01-09	11.31	3.49953
71	3	A161/A098	JUV	F	2010-01-11	11.31	3.49953
71	3	A161/A098	JUV	F	2011-01-07	11.31	3.49953
72	3	A162	A	F	2009-01-07	NA	NA
72	3	A162	A	F	2009-01-11	NA	NA
72	3	A162	A	F	2010-01-01	90.51	6.5
72	3	A162	A	F	2010-01-03	45.25	5.49985
72	3	A162	A	F	2010-01-05	32	5
72	3	A162	A	F	2010-01-07	NA	NA
72	3	A162	A	F	2010-01-09	45.25	5.49985
72	3	A162	A	F	2010-01-11	22.63	4.50016
72	3	A162	A	F	2011-01-07	22.63	4.50016
73	3	A163	A	F	2009-01-07	NA	NA
73	3	A163	A	F	2009-01-11	NA	NA
73	3	A163	A	F	2010-01-01	11.31	3.49953
73	3	A163	A	F	2010-01-03	16	4
73	3	A163	A	F	2010-01-05	11.31	3.49953
73	3	A163	A	F	2010-01-07	11.31	3.49953
73	3	A163	A	F	2010-01-09	11.31	3.49953
73	3	A163	A	F	2010-01-11	11.31	3.49953
73	3	A163	A	F	2011-01-07	NA	NA
74	3	A164	A	F	2009-01-07	NA	NA
74	3	A164	A	F	2009-01-11	NA	NA
74	3	A164	A	F	2010-01-01	64	6
74	3	A164	A	F	2010-01-03	64	6
74	3	A164	A	F	2010-01-05	90.51	6.5
74	3	A164	A	F	2010-01-07	32	5
74	3	A164	A	F	2010-01-09	11.31	3.49953
74	3	A164	A	F	2010-01-11	32	5
74	3	A164	A	F	2011-01-07	NA	NA
75	3	A165/A097	SI	F	2009-01-07	NA	NA
75	3	A165/A097	SI	F	2009-01-11	NA	NA
75	3	A165/A097	SI	F	2010-01-01	11.31	3.49953
75	3	A165/A097	SI	F	2010-01-03	11.31	3.49953
75	3	A165/A097	SI	F	2010-01-05	11.31	3.49953
75	3	A165/A097	SI	F	2010-01-07	11.31	3.49953
75	3	A165/A097	SI	F	2010-01-09	11.31	3.49953
75	3	A165/A097	SI	F	2010-01-11	11.31	3.49953
75	3	A165/A097	SI	F	2011-01-07	11.31	3.49953
76	3	A166/A093/A089	JUV	F	2009-01-07	NA	NA
76	3	A166/A093/A089	JUV	F	2009-01-11	NA	NA
76	3	A166/A093/A089	JUV	F	2010-01-01	11.31	3.49953
76	3	A166/A093/A089	JUV	F	2010-01-03	11.31	3.49953
76	3	A166/A093/A089	JUV	F	2010-01-05	11.31	3.49953
76	3	A166/A093/A089	JUV	F	2010-01-07	11.31	3.49953
76	3	A166/A093/A089	JUV	F	2010-01-09	11.31	3.49953
76	3	A166/A093/A089	JUV	F	2010-01-11	NA	NA
76	3	A166/A093/A089	JUV	F	2011-01-07	NA	NA
77	3	A167	A	F	2009-01-07	NA	NA
77	3	A167	A	F	2009-01-11	NA	NA
77	3	A167	A	F	2010-01-01	45.25	5.49985
77	3	A167	A	F	2010-01-03	64	6
77	3	A167	A	F	2010-01-05	90.51	6.5
77	3	A167	A	F	2010-01-07	16	4
77	3	A167	A	F	2010-01-09	NA	NA
77	3	A167	A	F	2010-01-11	NA	NA
77	3	A167	A	F	2011-01-07	256	8
78	3	A168/A094	A	F	2009-01-07	NA	NA
78	3	A168/A094	A	F	2009-01-11	NA	NA
78	3	A168/A094	A	F	2010-01-01	16	4
78	3	A168/A094	A	F	2010-01-03	45.25	5.49985
78	3	A168/A094	A	F	2010-01-05	32	5
78	3	A168/A094	A	F	2010-01-07	22.63	4.50016
78	3	A168/A094	A	F	2010-01-09	11.31	3.49953
78	3	A168/A094	A	F	2010-01-11	NA	NA
78	3	A168/A094	A	F	2011-01-07	11.31	3.49953
79	4	B153	B	F	2009-01-07	NA	NA
79	4	B153	B	F	2009-01-11	NA	NA
79	4	B153	B	F	2010-01-01	NA	NA
79	4	B153	B	F	2010-01-03	NA	NA
79	4	B153	B	F	2010-01-05	11.31	3.49953
79	4	B153	B	F	2010-01-07	64	6
79	4	B153	B	F	2010-01-09	16	4
79	4	B153	B	F	2010-01-11	NA	NA
79	4	B153	B	F	2011-01-07	11.31	3.49953
80	4	B106	B	F	2009-01-07	NA	NA
80	4	B106	B	F	2009-01-11	NA	NA
80	4	B106	B	F	2010-01-01	NA	NA
80	4	B106	B	F	2010-01-03	NA	NA
80	4	B106	B	F	2010-01-05	11.31	3.49953
80	4	B106	B	F	2010-01-07	NA	NA
80	4	B106	B	F	2010-01-09	NA	NA
80	4	B106	B	F	2010-01-11	NA	NA
80	4	B106	B	F	2011-01-07	NA	NA
81	4	B145	B	M	2009-01-07	NA	NA
81	4	B145	B	M	2009-01-11	NA	NA
81	4	B145	B	M	2010-01-01	NA	NA
81	4	B145	B	M	2010-01-03	NA	NA
81	4	B145	B	M	2010-01-05	256	8
81	4	B145	B	M	2010-01-07	NA	NA
81	4	B145	B	M	2010-01-09	NA	NA
81	4	B145	B	M	2010-01-11	NA	NA
81	4	B145	B	M	2011-01-07	NA	NA
82	4	B147	B	F	2009-01-07	NA	NA
82	4	B147	B	F	2009-01-11	NA	NA
82	4	B147	B	F	2010-01-01	NA	NA
82	4	B147	B	F	2010-01-03	NA	NA
82	4	B147	B	F	2010-01-05	16	4
82	4	B147	B	F	2010-01-07	11.31	3.49953
82	4	B147	B	F	2010-01-09	NA	NA
82	4	B147	B	F	2010-01-11	NA	NA
82	4	B147	B	F	2011-01-07	NA	NA
83	4	B132	B	M	2009-01-07	NA	NA
83	4	B132	B	M	2009-01-11	NA	NA
83	4	B132	B	M	2010-01-01	NA	NA
83	4	B132	B	M	2010-01-03	NA	NA
83	4	B132	B	M	2010-01-05	32	5
83	4	B132	B	M	2010-01-07	22.63	4.50016
83	4	B132	B	M	2010-01-09	11.31	3.49953
83	4	B132	B	M	2010-01-11	NA	NA
83	4	B132	B	M	2011-01-07	11.31	3.49953
84	4	B120	B	F	2009-01-07	NA	NA
84	4	B120	B	F	2009-01-11	NA	NA
84	4	B120	B	F	2010-01-01	NA	NA
84	4	B120	B	F	2010-01-03	NA	NA
84	4	B120	B	F	2010-01-05	256	8
84	4	B120	B	F	2010-01-07	512	9
84	4	B120	B	F	2010-01-09	181	7.49985
84	4	B120	B	F	2010-01-11	NA	NA
84	4	B120	B	F	2011-01-07	16	4
85	4	B111	B	M	2009-01-07	NA	NA
85	4	B111	B	M	2009-01-11	NA	NA
85	4	B111	B	M	2010-01-01	NA	NA
85	4	B111	B	M	2010-01-03	NA	NA
85	4	B111	B	M	2010-01-05	181.02	7.5
85	4	B111	B	M	2010-01-07	NA	NA
85	4	B111	B	M	2010-01-09	NA	NA
85	4	B111	B	M	2010-01-11	NA	NA
85	4	B111	B	M	2011-01-07	NA	NA
86	4	B188	B	F	2009-01-07	NA	NA
86	4	B188	B	F	2009-01-11	NA	NA
86	4	B188	B	F	2010-01-01	NA	NA
86	4	B188	B	F	2010-01-03	NA	NA
86	4	B188	B	F	2010-01-05	32	5
86	4	B188	B	F	2010-01-07	45.25	5.49985
86	4	B188	B	F	2010-01-09	11.31	3.49953
86	4	B188	B	F	2010-01-11	NA	NA
86	4	B188	B	F	2011-01-07	11.31	3.49953
87	4	B157	B	M	2009-01-07	NA	NA
87	4	B157	B	M	2009-01-11	NA	NA
87	4	B157	B	M	2010-01-01	NA	NA
87	4	B157	B	M	2010-01-03	NA	NA
87	4	B157	B	M	2010-01-05	90.51	6.5
87	4	B157	B	M	2010-01-07	128	7
87	4	B157	B	M	2010-01-09	22.63	4.50016
87	4	B157	B	M	2010-01-11	NA	NA
87	4	B157	B	M	2011-01-07	NA	NA
88	4	B150	B	F	2009-01-07	NA	NA
88	4	B150	B	F	2009-01-11	NA	NA
88	4	B150	B	F	2010-01-01	NA	NA
88	4	B150	B	F	2010-01-03	NA	NA
88	4	B150	B	F	2010-01-05	512	9
88	4	B150	B	F	2010-01-07	NA	NA
88	4	B150	B	F	2010-01-09	90.51	6.5
88	4	B150	B	F	2010-01-11	NA	NA
88	4	B150	B	F	2011-01-07	NA	NA
89	4	BJ6	B	F	2009-01-07	NA	NA
89	4	BJ6	B	F	2009-01-11	NA	NA
89	4	BJ6	B	F	2010-01-01	NA	NA
89	4	BJ6	B	F	2010-01-03	NA	NA
89	4	BJ6	B	F	2010-01-05	NA	NA
89	4	BJ6	B	F	2010-01-07	11.31	3.49953
89	4	BJ6	B	F	2010-01-09	NA	NA
89	4	BJ6	B	F	2010-01-11	NA	NA
89	4	BJ6	B	F	2011-01-07	NA	NA
90	4	BJ1	B	F	2009-01-07	NA	NA
90	4	BJ1	B	F	2009-01-11	NA	NA
90	4	BJ1	B	F	2010-01-01	NA	NA
90	4	BJ1	B	F	2010-01-03	NA	NA
90	4	BJ1	B	F	2010-01-05	NA	NA
90	4	BJ1	B	F	2010-01-07	32	5
90	4	BJ1	B	F	2010-01-09	16	4
90	4	BJ1	B	F	2010-01-11	NA	NA
90	4	BJ1	B	F	2011-01-07	NA	NA
91	4	JS4	B	F	2009-01-07	NA	NA
91	4	JS4	B	F	2009-01-11	NA	NA
91	4	JS4	B	F	2010-01-01	NA	NA
91	4	JS4	B	F	2010-01-03	NA	NA
91	4	JS4	B	F	2010-01-05	NA	NA
91	4	JS4	B	F	2010-01-07	NA	NA
91	4	JS4	B	F	2010-01-09	45.25	5.49985
91	4	JS4	B	F	2010-01-11	NA	NA
91	4	JS4	B	F	2011-01-07	NA	NA
