# Supplementary material for: Maternal antibody and the maintenance of a lyssavirus in populations of seasonally breeding African bats
Source: PLoS One. 2018 Jun 12;13(6):e0198563. doi: 10.1371/journal.pone.0198563 (PMC5997331; doi:10.1371/journal.pone.0198563)
Supplement: S1 Dataset — (ZIP) [file pone.0198563.s002.zip › S1_Dataset/Table_E.xlsx]

## Sheet: Sheet1
Age (yrs)	Sex	Reciprocal Titer	Binary serological results	Log(Reciprocal Titer)
10	Male	27	Pos	1.43136
7	Female	5.2	Neg	0.715682
1	Male	46.77	Pos	1.66992
11	Female	5.2	Neg	0.715682
2	Male	46.77	Pos	1.66992
1	Male	5.2	Neg	0.715682
2	Male	46.77	Pos	1.66992
1	Female	5.2	Neg	0.715682
1	Female	5.2	Neg	0.715682
6	Male	81	Pos	1.90848
2	Female	9	Neg	0.954242
3	Male	5.2	Neg	0.715682
4	Female	5.2	Neg	0.715682
2	Male	5.2	Neg	0.715682
1	Male	5.2	Neg	0.715682
4	Male	27	Pos	1.43136
14	Female	2187	Pos	3.33985
5	Male	9	Neg	0.954242
4	Male	5.2	Neg	0.715682
5	Male	15.59	Pos	1.1928
5	Female	5.2	Neg	0.715682
2	Male	5.2	Neg	0.715682
6	Male	46.77	Pos	1.66992
2	Male	5.2	Neg	0.715682
12	Male	5.2	Neg	0.715682
1	Female	5.2	Neg	0.715682
3	Male	140.3	Pos	2.14705
7	Male	729	Pos	2.86273
4	Male	27	Pos	1.43136
9	Male	9	Neg	0.954242
6	Male	9	Neg	0.954242
12	Female	9	Neg	0.954242
4	Male	5.2	Neg	0.715682
5	Male	9	Neg	0.954242
6	Female	420.89	Pos	2.62417
1	Female	5.2	Neg	0.715682
8	Male	46.77	Pos	1.66992
5	Male	15.59	Pos	1.1928
7	Female	15.59	Pos	1.1928
1	Male	5.2	Neg	0.715682
4	Male	5.2	Neg	0.715682
8	Male	46.77	Pos	1.66992
3	Male	5.2	Neg	0.715682
5	Male	81	Pos	1.90848
8	Male	15.59	Pos	1.1928
10	Male	46.77	Pos	1.66992
1	Male	5.2	Neg	0.715682
6	Male	27	Pos	1.43136
5	Male	5.2	Neg	0.715682
4	Female	5.2	Neg	0.715682
6	Male	5.2	Neg	0.715682
11	Male	15.59	Pos	1.1928
3	Male	5.2	Neg	0.715682
2	Male	27	Pos	1.43136
8	Male	5.2	Neg	0.715682
2	Male	5.2	Neg	0.715682
8	Male	5.2	Neg	0.715682
4	Male	5.2	Neg	0.715682
4	Male	5.2	Neg	0.715682
7	Male	243	Pos	2.38561
1	Male	5.2	Neg	0.715682
1	Female	9	Neg	0.954242
1	Female	15.59	Pos	1.1928
11	Male	15.59	Pos	1.1928
5	Male	5.2	Neg	0.715682
8	Male	15.59	Pos	1.1928
13	Male	15.59	Pos	1.1928
9	Male	140.3	Pos	2.14705
5	Male	9	Neg	0.954242
5	Male	5.2	Neg	0.715682
8	Male	140.3	Pos	2.14705
2	Male	27	Pos	1.43136
4	Male	140.3	Pos	2.14705
1	Male	5.2	Neg	0.715682
12	Female	243	Pos	2.38561
4	Female	5.2	Neg	0.715682
8	Female	9	Neg	0.954242
2	Female	15.59	Pos	1.1928
2	Female	5.2	Neg	0.715682
6	Female	81	Pos	1.90848
